# Supplementary material for: Exopolysaccharides from Lacticaseibacillus rhamnosus Fmb14 Ameliorate Fructose-Induced Hyperuricemia and Fatty Liver via Gut Modulation
Source: Foods. 2026 Jan 23;15(3):409. doi: 10.3390/foods15030409 (PMC12896772; doi:10.3390/foods15030409)
Supplement: Supplementary file 1 [file foods-15-00409-s001.zip]

Archive with 1 entries (1 files):
- foods-4097787-supplementary.pdf
